# Supplementary material for: Hierarchical graph learning for protein–protein interaction
Source: Nat Commun. 2023 Feb 25;14:1093. doi: 10.1038/s41467-023-36736-1 (PMC9968329; doi:10.1038/s41467-023-36736-1)
Supplement: Supplementary file 8 — Source Data [file 41467_2023_36736_MOESM8_ESM.xlsx]

## Sheet: figure 2a
		HIGH-PPI				GNN-PPI				PIPR				DrugVQA				RF-PPI
	Epoch	Reall	Precision	F1		Reall	Precision	F1		Reall	Precision	F1		Reall	Precision	F1		Reall	Precision	F1
	1	0.724299	0.20118	0.267538		1	0.152402	0.264494		1	0.156489	0.270582		1	0.172897	0.294648		1	0.161912	0.278698
	2	0.756776	0.49196	0.626602		0.962215	0.460267	0.615404		0.931285	0.487473	0.637801		0.909879	0.376827	0.528138		0.96902	0.282619	0.437504
	3	0.764735	0.542061	0.669248		0.955663	0.515322	0.662859		0.910745	0.539384	0.675637		0.890345	0.427796	0.571476		0.955131	0.324523	0.484255
	4	0.765806	0.573333	0.691439		0.931007	0.544272	0.680481		0.902894	0.577081	0.702397		0.877367	0.463518	0.598647		0.941249	0.361271	0.521875
	5	0.766232	0.594913	0.70402		0.912976	0.563292	0.690634		0.893521	0.601743	0.717407		0.865617	0.492199	0.619704		0.921186	0.385968	0.543623
	6	0.766496	0.612897	0.71517		0.899847	0.578878	0.698874		0.885703	0.62555	0.731467		0.858362	0.513938	0.634265		0.905704	0.408532	0.562706
	7	0.766975	0.625497	0.723522		0.893271	0.592197	0.707622		0.879374	0.640909	0.739422		0.852462	0.52828	0.643384		0.89185	0.426587	0.57697
	8	0.768238	0.637643	0.732403		0.889994	0.609529	0.719295		0.873078	0.653728	0.74551		0.842194	0.541642	0.649672		0.877997	0.443872	0.589593
	9	0.771779	0.652138	0.743455		0.888368	0.624578	0.729455		0.87142	0.672753	0.757455		0.840839	0.555548	0.659082		0.865658	0.46123	0.60179
	10	0.773565	0.662288	0.75089		0.888368	0.641331	0.740987		0.865059	0.681654	0.760792		0.829442	0.567268	0.663879		0.85332	0.474697	0.610002
	11	0.776124	0.671495	0.757014		0.885116	0.653165	0.747729		0.863537	0.691145	0.766299		0.822603	0.579718	0.670174		0.834829	0.483595	0.612412
	12	0.778144	0.679014	0.761422		0.88184	0.661405	0.751948		0.862015	0.69973	0.770895		0.819893	0.590578	0.675905		0.824034	0.494	0.617681
	13	0.777553	0.685556	0.76464		0.875239	0.671895	0.75666		0.857176	0.705418	0.77262		0.812815	0.600243	0.679356		0.822491	0.508828	0.628667
	14	0.780116	0.692339	0.767873		0.873613	0.677902	0.760407		0.853924	0.712219	0.77534		0.810042	0.612812	0.686897		0.814767	0.522393	0.636421
	15	0.779617	0.698815	0.771655		0.870313	0.685435	0.764066		0.85088	0.720991	0.779244		0.808447	0.617658	0.690019		0.810152	0.532565	0.642481
	16	0.776292	0.703492	0.772868		0.867037	0.695556	0.769159		0.838158	0.726074	0.776577		0.796823	0.62368	0.688847		0.796241	0.544413	0.646384
	17	0.777197	0.706914	0.774815		0.863761	0.70341	0.772821		0.8365	0.727566	0.776809		0.788567	0.631331	0.689766		0.79009	0.558708	0.65407
	18	0.778063	0.710499	0.776159		0.863761	0.707348	0.775142		0.829899	0.732712	0.777176		0.783083	0.64053	0.691437		0.777686	0.567584	0.655848
	19	0.779363	0.714312	0.778846		0.863761	0.709835	0.776735		0.828377	0.740712	0.780958		0.775348	0.645953	0.692388		0.768412	0.577329	0.658838
	20	0.778469	0.715752	0.77878		0.860509	0.712391	0.777011		0.823538	0.743936	0.78055		0.765144	0.651359	0.690928		0.762232	0.583915	0.660535
	21	0.777508	0.719559	0.78081		0.857233	0.718649	0.779321		0.82039	0.749637	0.782298		0.759004	0.654902	0.690392		0.754516	0.594388	0.664008
	22	0.774935	0.721564	0.780605		0.849054	0.722899	0.778407		0.817242	0.752978	0.782803		0.750444	0.658509	0.688814		0.751415	0.604983	0.66904
	23	0.774408	0.722963	0.781051		0.847428	0.724076	0.778492		0.812435	0.758644	0.783611		0.740592	0.66336	0.68617		0.749879	0.615966	0.675001
	24	0.774144	0.724907	0.781687		0.845802	0.72643	0.779213		0.809118	0.762369	0.784162		0.734869	0.667513	0.685923		0.740605	0.625553	0.676582
	25	0.776204	0.729387	0.784044		0.845802	0.732737	0.782762		0.80597	0.767484	0.785326		0.730804	0.676839	0.687939		0.73749	0.63603	0.681539
	26	0.775333	0.73326	0.784853		0.842526	0.739123	0.785071		0.799401	0.772138	0.784636		0.726675	0.684072	0.688518		0.729759	0.641658	0.681272
	27	0.774712	0.735389	0.786759		0.8409	0.742859	0.786443		0.799401	0.776945	0.787076		0.722483	0.683834	0.686361		0.726673	0.654279	0.686603
	28	0.772961	0.73718	0.786949		0.83925	0.747445	0.788457		0.794491	0.778287	0.785441		0.71971	0.685141	0.685808		0.715863	0.659881	0.684755
	29	0.771867	0.740045	0.786734		0.8376	0.751717	0.789985		0.788059	0.780464	0.783484		0.718355	0.689944	0.687954		0.712762	0.667666	0.687379
	30	0.773428	0.741882	0.788485		0.8376	0.7577	0.793485		0.788059	0.780464	0.783484		0.712808	0.694627	0.687482		0.708103	0.676866	0.690148
	31	0.776085	0.743976	0.789532		0.835949	0.759068	0.793706		0.788059	0.784018	0.785359		0.707148	0.704247	0.688842		0.695757	0.676418	0.684168
	32	0.777253	0.747664	0.792136		0.835949	0.765731	0.797363		0.786537	0.788509	0.786909		0.703083	0.709272	0.688752		0.689577	0.687216	0.68638
	33	0.776613	0.748615	0.791706		0.834299	0.767246	0.797543		0.781834	0.791362	0.785869		0.697359	0.713707	0.687237		0.686476	0.691292	0.686971
	34	0.776117	0.74926	0.793234		0.831047	0.77122	0.798061		0.781834	0.796459	0.788407		0.686216	0.71547	0.6801		0.68494	0.703982	0.692383
	35	0.777058	0.754087	0.797182		0.831047	0.778109	0.801792		0.780312	0.806633	0.792572		0.678898	0.719815	0.677519		0.683383	0.721232	0.700155
	36	0.776924	0.753183	0.797613		0.831047	0.78132	0.803621		0.778686	0.806303	0.791605		0.668806	0.721039	0.671925		0.680282	0.729928	0.702552
	37	0.774147	0.75505	0.79675		0.827771	0.786485	0.804855		0.770627	0.808789	0.788646		0.664261	0.724044	0.669877		0.675666	0.735989	0.702723
	38	0.77196	0.756018	0.796765		0.824471	0.791771	0.80622		0.767479	0.809445	0.787311		0.658298	0.72393	0.666837		0.6695	0.742205	0.701997
	39	0.77131	0.757943	0.796838		0.824471	0.795153	0.808091		0.762504	0.811148	0.785585		0.656943	0.726955	0.667528		0.667957	0.756884	0.707744
	40	0.76968	0.758552	0.795669		0.81952	0.798818	0.807743		0.759252	0.810472	0.783595		0.652575	0.730267	0.666366		0.661784	0.766259	0.70814
	41	0.769051	0.759743	0.796968		0.81787	0.80476	0.810066		0.757594	0.812993	0.78387		0.643485	0.73169	0.661477		0.65101	0.778825	0.706742
	42	0.773052	0.760978	0.797131		0.81622	0.805797	0.80976		0.757594	0.814453	0.784503		0.638002	0.745343	0.662684		0.646373	0.786926	0.707049
	43	0.77133	0.763701	0.796046		0.811269	0.807544	0.808302		0.751402	0.82056	0.78379		0.633697	0.751318	0.663		0.637114	0.79193	0.703221
	44	0.770412	0.765805	0.79653		0.809619	0.812639	0.809989		0.748117	0.822904	0.783072		0.630987	0.7535	0.661871		0.626275	0.795537	0.697837
	45	0.769635	0.76471	0.795655		0.809619	0.812639	0.809989		0.743415	0.825093	0.781321		0.620655	0.75587	0.656398		0.615479	0.803906	0.694166
	46	0.769577	0.765131	0.795691		0.807969	0.815196	0.81042		0.741756	0.826308	0.780963		0.61292	0.759006	0.653891		0.601576	0.810427	0.687142
	47	0.769073	0.765888	0.796019		0.806319	0.81853	0.811395		0.74013	0.827495	0.780644		0.608615	0.760769	0.651638		0.592266	0.816234	0.683502
	48	0.767829	0.765881	0.796279		0.806319	0.819689	0.812021		0.736878	0.83131	0.780537		0.601121	0.76029	0.646646		0.587622	0.82166	0.682324
	49	0.768983	0.766086	0.796444		0.804693	0.822155	0.81235		0.736878	0.83131	0.780537		0.595158	0.765378	0.644794		0.58455	0.826836	0.682359
	50	0.769013	0.767364	0.796042		0.801417	0.825137	0.812284		0.733594	0.83383	0.7798		0.589434	0.772029	0.643126		0.575304	0.826601	0.675641
	51	0.768736	0.767607	0.796136		0.801417	0.82814	0.813678		0.728651	0.83754	0.778594		0.579646	0.77614	0.637141		0.570689	0.829412	0.673035
	52	0.767469	0.768195	0.795034		0.799767	0.829008	0.813348		0.723812	0.83977	0.77672		0.576936	0.778829	0.635809		0.566031	0.83138	0.670802
	53	0.767089	0.768858	0.795		0.799767	0.831825	0.814697		0.720664	0.840888	0.775302		0.572567	0.780836	0.63386		0.561401	0.833968	0.668385
	54	0.767575	0.769276	0.794501		0.79649	0.834385	0.814095		0.719142	0.842077	0.774907		0.563591	0.787093	0.631366		0.559858	0.842359	0.669525
	55	0.766423	0.77181	0.794328		0.79319	0.842611	0.816277		0.714303	0.842856	0.772379		0.559286	0.791776	0.629964		0.550591	0.848162	0.66425
	56	0.764941	0.771218	0.792115		0.786638	0.842797	0.812899		0.712677	0.842505	0.771331		0.556336	0.795509	0.628353		0.547497	0.853669	0.663704
	57	0.761346	0.772691	0.790862		0.778411	0.846879	0.810522		0.709497	0.847138	0.771202		0.550436	0.796131	0.624055		0.545954	0.859395	0.664202
	58	0.759221	0.771856	0.790239		0.775135	0.847697	0.809121		0.704723	0.854076	0.771357		0.538876	0.797806	0.613796		0.54286	0.864954	0.663648
	59	0.755924	0.771298	0.787963		0.775135	0.849077	0.809781		0.695077	0.855766	0.766144		0.533153	0.797561	0.609052		0.539781	0.866622	0.661568
	60	0.755316	0.771357	0.787956		0.773485	0.850471	0.809478		0.693555	0.859154	0.766433		0.52767	0.798907	0.604445		0.53668	0.868498	0.659672
	61	0.756146	0.770968	0.787345		0.773485	0.852228	0.810207		0.688749	0.861759	0.764484		0.520175	0.806205	0.598919		0.53045	0.87415	0.656982
	62	0.755935	0.772763	0.786498		0.766908	0.855776	0.808184		0.687123	0.864933	0.764813		0.515983	0.813772	0.597579		0.521154	0.879158	0.651221
	63	0.75466	0.77254	0.785618		0.761982	0.85499	0.805082		0.687123	0.86842	0.766154		0.509603	0.814874	0.59421		0.51496	0.885399	0.64798
	64	0.7532	0.771909	0.785594		0.760356	0.858489	0.805498		0.685465	0.869708	0.76569		0.502109	0.813781	0.58753		0.510344	0.88641	0.644473
	65	0.751461	0.772728	0.785344		0.758706	0.863344	0.806599		0.682148	0.871095	0.76409		0.497564	0.813528	0.583745		0.507272	0.892135	0.643638
	66	0.750676	0.775366	0.786287		0.757055	0.865929	0.806875		0.680626	0.877743	0.765699		0.494727	0.814348	0.582424		0.501113	0.893609	0.638574
	67	0.750096	0.77941	0.787611		0.757055	0.870452	0.808901		0.677478	0.88484	0.766321		0.494727	0.815754	0.582936		0.494941	0.895244	0.633287
	68	0.747238	0.777548	0.787386		0.753779	0.874725	0.808883		0.675956	0.886346	0.76589		0.482864	0.811979	0.571572		0.48566	0.896229	0.625563
	69	0.747177	0.777046	0.786221		0.750479	0.878883	0.808825		0.672775	0.885937	0.763618		0.475129	0.818277	0.566317		0.482559	0.900847	0.624072
	70	0.744094	0.774912	0.781886		0.742228	0.877473	0.803518		0.667865	0.885065	0.760255		0.469229	0.822188	0.562199		0.474835	0.899456	0.616774
	71	0.741962	0.774744	0.779159		0.737302	0.876763	0.800317		0.664821	0.884765	0.758		0.469229	0.823764	0.562704		0.467119	0.90582	0.611411
	72	0.738333	0.773261	0.77716		0.730725	0.879035	0.797456		0.663298	0.884611	0.756864		0.460366	0.820976	0.556136		0.464018	0.910284	0.609855
	73	0.73939	0.773209	0.777659		0.729075	0.882187	0.797738		0.663298	0.886521	0.75758		0.452568	0.825795	0.550917		0.457874	0.916008	0.605194
	74	0.736315	0.775003	0.774612		0.722474	0.884798	0.794841		0.656834	0.88919	0.754383		0.450973	0.829638	0.551021		0.450165	0.925495	0.598992
	75	0.733188	0.773847	0.77214		0.717548	0.884092	0.791477		0.653549	0.890628	0.752803		0.446605	0.828465	0.546821		0.439348	0.927969	0.589042
	76	0.729613	0.773445	0.768389		0.712598	0.883205	0.78801		0.646948	0.891308	0.748768		0.44501	0.829292	0.545823		0.430067	0.940174	0.583053
	77	0.726358	0.771665	0.767794		0.707647	0.887992	0.786582		0.645322	0.89491	0.749005		0.43031	0.826103	0.532093		0.420822	0.947307	0.574993
	78	0.723227	0.769863	0.764919		0.701071	0.887012	0.782044		0.643664	0.894654	0.747793		0.425525	0.824946	0.527923		0.405332	0.94772	0.55978
	79	0.720093	0.770657	0.763683		0.69777	0.890453	0.781031		0.638721	0.899855	0.746334		0.417727	0.823788	0.521663		0.399159	0.954508	0.554646
	80	0.717909	0.772335	0.761288		0.692844	0.898857	0.781017		0.632256	0.898937	0.741559		0.411877	0.828627	0.519211		0.393	0.958124	0.548335
	81	0.717586	0.771492	0.75724		0.686267	0.899962	0.776918		0.625824	0.90015	0.737561		0.403317	0.840668	0.514363		0.382219	0.960076	0.53652
	82	0.716006	0.772349	0.756633		0.684617	0.901745	0.776408		0.621154	0.907427	0.736858		0.394693	0.842248	0.507874		0.366765	0.965691	0.520942
	83	0.712701	0.771846	0.752487		0.679691	0.903307	0.773454		0.613063	0.908571	0.73152		0.387601	0.84535	0.503661		0.352847	0.966969	0.504712
	84	0.70989	0.773112	0.748833		0.674765	0.907255	0.771405		0.605244	0.909508	0.726261		0.384587	0.849661	0.502574		0.338908	0.965635	0.490512
	85	0.702626	0.771905	0.740313		0.666538	0.90955	0.766721		0.589095	0.9071	0.713904		0.379979	0.852245	0.499063		0.324975	0.971963	0.473787
	86	0.697138	0.773616	0.734846		0.659986	0.913381	0.76326		0.577648	0.909656	0.706431		0.378384	0.853782	0.497813		0.309521	0.971154	0.455239
	87	0.691047	0.775677	0.729224		0.650157	0.919967	0.758178		0.568204	0.91265	0.70027		0.373953	0.85478	0.494413		0.304863	0.970588	0.450003
	88	0.684538	0.773303	0.723178		0.637028	0.921168	0.749382		0.563229	0.914275	0.696974		0.363557	0.853357	0.484467		0.294053	0.973064	0.437654
	89	0.680926	0.771982	0.721098		0.635402	0.922814	0.748913		0.556933	0.918212	0.693282		0.354821	0.850445	0.474918		0.281657	0.975177	0.423277
	90	0.677943	0.775903	0.718556		0.625549	0.930574	0.743843		0.555274	0.922857	0.693269		0.353402	0.853006	0.47428		0.277005	0.978022	0.418932
	91	0.67533	0.776019	0.714781		0.618949	0.931636	0.739506		0.550468	0.924827	0.690057		0.350452	0.856573	0.471594		0.266152	0.977011	0.405905
	92	0.671152	0.779192	0.709908		0.612396	0.93816	0.737031		0.539093	0.931151	0.682784		0.345844	0.861966	0.468264		0.255321	0.97992	0.392992
	93	0.660573	0.778996	0.6993		0.595943	0.9435	0.725755		0.5265	0.932029	0.672844		0.339881	0.859277	0.461459		0.244475	0.978903	0.380042
	94	0.656875	0.779562	0.691338		0.579538	0.947413	0.713827		0.520172	0.936703	0.66885		0.330904	0.870915	0.454571		0.238323	0.978903	0.371792
	95	0.646927	0.779965	0.680236		0.569661	0.949927	0.706265		0.50081	0.943205	0.654208		0.323283	0.870309	0.446764		0.225934	0.977778	0.355942
	96	0.635349	0.781214	0.665174		0.554858	0.950749	0.694527		0.477186	0.95254	0.635821		0.316078	0.874003	0.440354		0.218182	0.976852	0.346113
	97	0.629618	0.784588	0.653801		0.533478	0.964333	0.679916		0.467509	0.955042	0.627686		0.308696	0.887867	0.43439		0.210466	0.980952	0.335696
	98	0.623371	0.783165	0.634846		0.5137	0.965486	0.661796		0.445038	0.95963	0.607896		0.300086	0.911375	0.424381		0.199627	0.984615	0.322804
	99	0.612192	0.779171	0.614887		0.484094	0.970742	0.636902		0.427438	0.968054	0.592873		0.279007	0.925045	0.398716		0.190296	0.983333	0.310723
	100	0.576801	0.770271	0.567892		0.433229	0.976232	0.590321		0.379211	0.975825	0.545463		0.249494	0.917962	0.358756		0.181014	0.993939	0.299615

## Sheet: figure 2b
			RF-PPI		DrugVQA		PIPR		GNN-PPI		HIGH-PPI
		Perturbation ratio	MEAN	SD	MEAN	SD	MEAN	SD	MEAN	SD	MEAN	SD
		0	0	0	0	0	0	0	0	0	0	0
		0.2	0.043	0.0323	0.123	0.0442	0.263	0.05863	0.279	0.0663	0.323	0.0563
		0.4	0.161	0.0796	0.304	0.0936	0.404	0.0843	0.504	0.1253	0.694	0.1053
		0.6	0.387	0.0873	0.461	0.0998	0.497	0.0863	0.588	0.0956	0.767	0.1056
		0.8	0.523	0.0784	0.573	0.1022	0.653	0.078	0.701	0.069	0.813	0.039
		1	0.692	0.0385	0.723	0.0121	0.812	0.011059	0.827	0.009036	0.854	0.010036

## Sheet: figure 2c
		HIGH-PPI						GNN-PPI
	Seed	BFS-0.3	DFS-0.3	BFS-0.4	DFS-0.4	R-0.65		BFS-0.3	DFS-0.3	BFS-0.3	DFS-0.4	R-0.65
	1	0.709	0.7275	0.7239	0.7556	0.8413		0.6021	0.7002	0.6217	0.7433	0.8112
	2	0.6972	0.7206	0.7326	0.7543	0.8601		0.5699	0.7223	0.599	0.7289	0.8239
	3	0.6703	0.729	0.7038	0.7936	0.8621		0.6509	0.6579	0.633	0.7313	0.7936
	4	0.6536	0.7569	0.6993	0.7091	0.832		0.6003	0.7204	0.627	0.7298	0.8323
	5	0.6835	0.7554	0.7096	0.7377	0.8449		0.6264	0.7021	0.6221	0.7302	0.811
	6	0.6888	0.7109	0.6453	0.755	0.8547		0.5674	0.72	0.6432	0.7212	0.8299
	7	0.6703	0.7139	0.7306	0.7693	0.8542		0.5563	0.6823	0.5998	0.7204	0.817
	8	0.6203	0.7463	0.7236	0.7321	0.8596		0.5423	0.7003	0.612	0.7107	0.7933
	9	0.6894	0.7139	0.7103	0.7529	0.8544		0.5412	0.7107	0.6333	0.7504	0.8101
		PIPR/DFS-0.4	0.5453
		DrugVQA/DFS-0.4	0.5052
		RF-PPI/DFS-0.4	0.4201

## Sheet: figure 2d
			HIGH-PPI								GNN-PPI
			Seed								Seed
			1	0.937	0.91	0.823	0.889	0.841			1	0.905	0.882	0.823	0.861	0.828
			2	0.92	0.913	0.845	0.88	0.84			2	0.909	0.895	0.817	0.855	0.826
			3	0.919	0.901	0.833	0.882	0.828			3	0.887	0.88	0.84	0.875	0.831
			4	0.938	0.913	0.837	0.887	0.824			4	0.896	0.899	0.821	0.866	0.815
			5	0.935	0.903	0.835	0.887	0.843			5	0.888	0.878	0.837	0.878	0.811
			MEAN	0.9298	0.908	0.8346	0.885	0.8352			MEAN	0.897	0.8868	0.8276	0.867	0.8222
			SD	0.00847113	0.00505964	0.00708802	0.00340588	0.00767854			SD	0.00883176	0.00851822	0.00915642	0.0085557	0.00778203
				PIPR							DrugVQA								RF-PPI
				Seed							Seed								Seed
				1	0.862	0.86	0.782	0.869	0.75		1	0.883	0.882	0.781	0.751	0.702			1	0.733	0.85	0.717	0.748	0.728
				2	0.889	0.861	0.805	0.858	0.748		2	0.861	0.88	0.785	0.771	0.732			2	0.741	0.849	0.757	0.742	0.729
				3	0.868	0.869	0.805	0.851	0.786		3	0.875	0.882	0.743	0.777	0.73			3	0.781	0.853	0.714	0.788	0.755
				4	0.888	0.875	0.786	0.883	0.779		4	0.859	0.881	0.742	0.78	0.703			4	0.787	0.867	0.718	0.771	0.753
				5	0.88	0.86	0.792	0.851	0.742		5	0.875	0.882	0.734	0.737	0.707			5	0.765	0.862	0.754	0.779	0.748
				MEAN	0.8774	0.865	0.794	0.8624	0.761		MEAN	0.8706	0.8814	0.757	0.7632	0.7148			MEAN	0.7614	0.8562	0.732	0.7656	0.7426
				SD	0.0107629	0.00603324	0.0095289	0.0122246	0.0178885		SD	0.00915642	0.0008	0.0214942	0.0165457	0.0133477			SD	0.0213317	0.00708237	0.0192562	0.0177606	0.0117405

## Sheet: figure 3a
	Seed	RF-Seq	RF-3D	RNN-Seq	RNN-3D	CNN-Seq	CNN-3D	Graph-Seq-CM
	1	0.7305	0.793	0.7067	0.7766	0.7878	0.808	0.8327
	2	0.7564	0.777	0.7102	0.7762	0.7936	0.8001	0.8451
	3	0.7592	0.7862	0.7232	0.7651	0.7979	0.7997	0.8281
	4	0.7298	0.7856	0.73	0.7493	0.7701	0.8121	0.824
	5	0.7358	0.802	0.732	0.7484	0.7908	0.7862	0.8402
	6	0.7387	0.7743	0.7042	0.7582	0.7845	0.8094	0.8359
	7	0.745	0.7944	0.7102	0.7711	0.7772	0.8012	0.8348
	8	0.757	0.7898	0.7171	0.7737	0.7762	0.8128	0.8327
	9	0.7588	0.792	0.7359	0.7601	0.7982	0.8189	0.8301
	MEAN	0.745689	0.788256	0.718833	0.7643	0.786256	0.805378	0.833733
	SD	0.011678	0.00815341	0.0111645	0.0103323	0.00944247	0.00913793	0.00595035

## Sheet: figure 3b
				RMSD
			Seed	0	0.8	1.59	2.39	3.19	5.36	7.98
			1	0.8545	0.8501	0.8489	0.8396	0.8342	0.8295	0.8282
			2	0.8549	0.8498	0.8499	0.8394	0.832	0.8297	0.8219
			3	0.8496	0.8523	0.8466	0.8393	0.8346	0.8256	0.8212
			4	0.8555	0.8506	0.8502	0.8426	0.8331	0.8316	0.8218
			5	0.8579	0.8511	0.8519	0.8356	0.8341	0.8305	0.8201
			6	0.8601	0.8514	0.8433	0.8414	0.8364	0.8302	0.8212
			7	0.8516	0.8495	0.8459	0.8391	0.8345	0.8309	0.8243
			8	0.8534	0.8508	0.8506	0.8381	0.8351	0.8276	0.825
			9	0.8532	0.8499	0.8509	0.8406	0.8356	0.8311	0.8255

## Sheet: figure 3d
		Original scores for computing z-score importance
			Overall	Reaction	Binding	Ptmod	Activation	Inhibition	Catalysis	Exression
		IP	0.921947	0.892006	0.897623	0.8896	0.8973	0.910072	0.937163	0.89			0.8554
		Polarity	0.894465	0.9075	0.890313	0.8672	0.8094	0.908963	0.934089	0.8905			0.8105
		A&A	0.8864	0.83558	0.8936	0.827586	0.8135	0.8671	0.903581	0.8979			0.8285
		HBA	0.9077	0.8621	0.8922	0.8652	0.7984	0.883139	0.9322	0.8929			0.8104
		HBD	0.840183	0.8679	0.840095	0.8739	0.814118	0.9092	0.9184	0.9107			0.8322
		KOW	0.8232	0.8471	0.9003	0.796	0.7762	0.8703	0.929	0.8911			0.8402
		TPSA	0.94675	0.878	0.9177	0.8733	0.9019	0.91	0.9394	0.9007			0.8524
													0.83

## Sheet: figure 4a
		Seed	MAE	Best-F1		NMI	Best-F1
		1	0.716233	0.434123		0.599895	0.472719
		2	0.656053	0.23209		0.512162	0.34553
		3	0.329961	0.604118		0.411595	0.337798
		4	0.602108	0.377609		0.76765	0.603428
		5	0.562212	0.33287		0.588923	0.369348
		6	0.631857	0.376244		0.513567	0.381384
		7	0.385173	0.500589		0.290847	0.275914
		8	0.303516	0.494173		0.308654	0.449935
		9	0.586463	0.454938		0.663435	0.410544
		10	0.314074	0.569678		0.237905	0.34528
		11	0.550131	0.335906		0.654729	0.620797
		12	0.31008	0.460005		0.416702	0.501994
		13	0.2997	0.537793		0.25413	0.444842
		14	0.556602	0.462195		0.664171	0.470604
		15	0.450192	0.494541		0.206264	0.382613
		16	0.661593	0.386465		0.544554	0.508862
		17	0.358596	0.333109		0.499898	0.349431
		18	0.461455	0.461768		0.633385	0.497493
		19	0.288251	0.553243		0.679896	0.522709
		20	0.40677	0.380063		0.670716	0.537957
		21	0.652082	0.54801		0.537606	0.469303
		22	0.170801	0.534123		0.405979	0.178114
		23	0.464387	0.443335		0.459089	0.419726
		24	0.599037	0.500199		0.720804	0.505222
		25	0.700976	0.411818		0.699163	0.537684
		26	0.441121	0.535656		0.442454	0.555682
		27	0.32562	0.606393		0.721347	0.53617
		28	0.503674	0.490214		0.455325	0.460335
		29	0.668063	0.279462		0.691047	0.548953
		30	0.554416	0.475269		0.393716	0.480563
		31	0.6857	0.331047		0.535846	0.452236
		32	0.418997	0.333727		0.529664	0.477528
		33	0.584962	0.424523		0.485753	0.499795
		34	0.5508	0.452968		0.486682	0.431313
		35	0.644249	0.426576		0.335333	0.429544
		36	0.381932	0.455483		0.512484	0.457963
		37	0.311277	0.481254		0.541389	0.453435
		38	0.510318	0.512953		0.199053	0.0575283
		39	0.254038	0.594142		0.151443	0.287371
		40	0.254483	0.477666		0.680936	0.52184
		41	0.385597	0.464106		0.515685	0.329688
		42	0.381307	0.502171		0.822429	0.53838
		43	0.591188	0.410823		0.684689	0.595363
		44	0.588094	0.465949		0.595391	0.533774
		45	0.514742	0.241793		0.455512	0.409745
		46	0.416356	0.529215		0.830841	0.469233
		47	0.240721	0.55619		0.404725	0.324899
		48	0.504862	0.327816		0.520288	0.543148
		49	0.489315	0.475263		0.298455	0.372815
		50	0.477917	0.431419		0.487389	0.45253
		51	0.218093	0.57266		0.785081	0.601186
		52	0.50581	0.368755		0.879504	0.550787
		53	0.738113	0.24906		0.555048	0.540083
		54	0.495564	0.493385		0.394189	0.455015
		55	0.355658	0.489361		0.642814	0.465712
		56	0.520618	0.427548		0.416081	0.362598
		57	0.575991	0.472358		0.190059	0.192897
		58	0.881818	0.221214		0.420453	0.369777
		59	0.536364	0.457357		0.575151	0.385523
		60	0.52641	0.479004		0.326181	0.283195
		61	0.773165	0.375802		0.391102	0.416766
		62	0.392525	0.508361		0.422402	0.282645
		63	0.465715	0.372369		0.553052	0.55854
		64	0.342565	0.538907		0.672838	0.414921
		65	0.533577	0.425849		0.313112	0.319872
		66	0.398955	0.417893		0.668947	0.585501
		67	0.359713	0.494824		0.649083	0.381491
		68	0.545738	0.507476		0.796444	0.626582
		69	0.391931	0.472436		0.682507	0.575504
		70	0.497213	0.374197		0.677337	0.386233
		71	0.512694	0.353584		0.435094	0.378645
		72	0.660907	0.378326		0.315896	0.263757
		73	0.337674	0.426922		0.396983	0.405517
		74	0.181422	0.55861		0.501133	0.473327
		75	0.538116	0.40069		0.37499	0.463143
		76	0.308246	0.382781		0.388357	0.342812
		77	0.704485	0.390143		0.609915	0.5401
		78	0.487018	0.457126		0.688948	0.532929
		79	0.489916	0.421182		0.611599	0.510804
		80	0.776269	0.329705		0.610367	0.419952
		81	0.331136	0.375089		0.541108	0.497498
		82	0.258459	0.50218		0.464917	0.389902
		83	0.700797	0.280181		0.356188	0.33773
		84	0.39106	0.460513		0.541944	0.376271
		85	0.640261	0.388996		0.563329	0.421675
		86	0.431258	0.595275		0.807617	0.696037
		87	0.468566	0.536609		0.62098	0.505454
		88	0.606182	0.318861		0.649778	0.529055
		89	0.573216	0.373834		0.853742	0.501074
		90	0.571976	0.507898		0.28309	0.291742
		91	0.494747	0.452795		0.433678	0.437324
		92	0.529442	0.421986		0.387489	0.423104
		93	0.344226	0.503893		0.549177	0.473384
		94	0.513392	0.536307		0.567784	0.546554
		95	0.648905	0.399609		0.212536	0.227809
		96	0.473576	0.516365		0.638846	0.46982
		97	0.732406	0.336564		0.60226	0.274086
		98	0.442163	0.543337		0.304616	0.221876
		99	0.570924	0.278391		0.206254	0.273271
		100	0.599909	0.530669		0.544648	0.562107
		101	0.503435	0.409472		0.442859	0.392445
		102	0.606317	0.375008		0.511705	0.423252
		103	0.609466	0.503438		0.801511	0.472598
		104	0.734262	0.28461		0.312865	0.233605
		105	0.733866	0.420912		0.592916	0.583006
		106	0.519651	0.476348		0.39211	0.273815
		107	0.667842	0.378435		0.462756	0.426604
		108	0.735977	0.230775		0.328784	0.542378
		109	0.667399	0.336642		0.32527	0.317301
		110	0.504207	0.454351		0.636645	0.586262
		111	0.567724	0.543574		0.566362	0.438868
		112	0.430128	0.399014		0.432613	0.34544
		113	0.191695	0.495014		0.204096	0.38982
		114	0.48794	0.421404		0.344519	0.383446
		115	0.373317	0.553199		0.59822	0.447552
		116	0.585327	0.386855		0.49325	0.464976
		117	0.34962	0.513752		0.543956	0.464365
		118	0.456684	0.538196		0.348285	0.416465
		119	0.563007	0.41961		0.0983814	0.187282
		120	0.265978	0.535161		0.641648	0.538945
		121	0.200422	0.53761		0.566038	0.274771
		122	0.518701	0.530742		0.58529	0.512918
		123	0.723261	0.330798		0.0708403	0.298308
		124	0.608733	0.316346		0.291962	0.487626
		125	0.400665	0.410644		0.220322	0.344176
		126	0.362899	0.480226		0.286085	0.459651
		127	0.304566	0.465517		0.283064	0.120598
		128	0.47637	0.31593		0.335445	0.43538
		129	0.515505	0.42975		0.488411	0.283843
		130	0.451205	0.483677		0.413759	0.415343
		131	0.249569	0.632943		0.631714	0.534074
		132	0.496722	0.420241		0.398566	0.240452
		133	0.450593	0.426545		0.750116	0.535587
		134	0.263629	0.476378		0.62169	0.502659
		135	0.241195	0.551514		0.353474	0.510643
		136	0.563756	0.34104		0.620049	0.375715
		137	0.259494	0.570556		0.261313	0.428754
		138	0.406831	0.530772		0.597337	0.470526
		139	0.598012	0.419516		0.678125	0.672001
		140	0.54802	0.38685		0.256393	0.408564
		141	0.694743	0.344921		0.352174	0.246824
		142	0.408383	0.329269		0.685016	0.535644
		143	0.550394	0.540585		0.427171	0.453062
		144	0.460784	0.542733		0.405642	0.539939
		145	0.485708	0.421438		0.53717	0.460785
		146	0.34886	0.529177		0.473951	0.45537
		147	0.452811	0.570763		0.579329	0.583939
		148	0.209409	0.455526		0.469298	0.411052
		149	0.616557	0.533799		0.378923	0.412569
		150	0.646445	0.286155		0.464969	0.384033
		151	0.37543	0.450664		0.701203	0.543342
		152	0.481676	0.417338		0.584579	0.461563
		153	0.350504	0.431489		0.667953	0.412221
		154	0.40562	0.541815		0.812014	0.694182
		155	0.179545	0.575471		0.548962	0.566969
		156	0.403759	0.6167		0.465451	0.515594
		157	0.5651	0.385062		0.383963	0.330688
		158	0.564776	0.449339		0.488337	0.605647
		159	0.482324	0.497276		0.546093	0.373027
		160	0.641131	0.4094		0.607872	0.421755
		161	0.504803	0.451127		0.574146	0.448856
		162	0.677291	0.329803		0.240428	0.321786
		163	0.255546	0.562767		0.73048	0.495295
		164	0.413388	0.461646		0.292705	0.284561
		165	0.571277	0.387363		0.750579	0.426983
		166	0.24995	0.581739		0.641696	0.370685
		167	0.632658	0.33652		0.363391	0.462075
		168	0.434121	0.538308		0.394365	0.415167
		169	0.697699	0.273837		0.6739	0.500857
		170	0.526016	0.385183		0.654003	0.604525
		171	0.466246	0.377488		0.317314	0.384268
		172	0.50211	0.367804		0.754273	0.610206
		173	0.670022	0.376235		0.210389	0.331873
		174	0.663958	0.376549		0.616326	0.508339
		175	0.521468	0.422266		0.557282	0.455231
		176	0.565083	0.504193		0.646766	0.484733
		177	0.690864	0.235098		0.604367	0.57507
		178	0.313591	0.552103		0.238606	0.404878
		179	0.737316	0.278351		0.556119	0.456521
		180	0.5804	0.227438		0.50516	0.579334
		181	0.523773	0.503037		0.581447	0.363813
		182	0.231935	0.471338		0.360602	0.322424
		183	0.734107	0.334483		0.501146	0.446796
		184	0.461201	0.420637		0.54212	0.304035
		185	0.251892	0.505796		0.626499	0.419121
		186	0.20395	0.53781		0.374858	0.536692
		187	0.414236	0.325151		0.494006	0.37835
		188	0.492476	0.42389		0.66182	0.494834
		189	0.413781	0.508799		0.670367	0.430089
		190	0.0773884	0.562185		0.708935	0.532807
		191	0.552445	0.425535		0.377412	0.317875
		192	0.433899	0.470708		0.252358	0.411332
		193	0.745311	0.407839		0.641273	0.561449
		194	0.126087	0.57107		0.430005	0.372702
		195	0.787934	0.117746		0.129332	0.371125
		196	0.500014	0.426037		0.515222	0.497409
		197	0.264247	0.551527		0.68615	0.538631
		198	0.530044	0.523325		0.57398	0.371774
		199	0.357858	0.499582		0.565305	0.417687
		200	0.650568	0.400601		0.627577	0.457652

## Sheet: figure 4b
						Seed	CN	Katz	AA	PA	SR	MLP_IP	L3	GNN
						1	0.4321	0.5565	0.3405	0.4779	0.4303	0.6116	0.7341	0.7564
						2	0.4336	0.5528	0.3455	0.5056	0.4685	0.5966	0.7206	0.7647
						3	0.4212	0.5449	0.3765	0.4982	0.4425	0.5796	0.7249	0.7582
						4	0.4258	0.5429	0.3656	0.4885	0.4655	0.5784	0.7127	0.7658
						5	0.4462	0.5668	0.3489	0.4895	0.4586	0.5879	0.7117	0.7743

## Sheet: figure 5c
					Residue	Learned	Real
					0	0.0388359	0
					1	0.367595	0
					2	0.123657	0
					3	0.275292	0
					4	0.240686	0
					5	0.0804191	0
					6	0.084	0
					7	0.399933	0
					8	0.0996393	0
					9	0.203966	0
					10	0.242508	0
					11	0.205053	0
					12	0.012	0
					13	0.0932162	0
					14	0.197183	0
					15	0.195284	0
					16	0.170319	0
					17	0.072205	0
					18	0.222742	0
					19	0.360399	0
					20	0.0600657	0
					21	0.151738	0
					22	0.224006	0
					23	0.0946999	0
					24	0.11809	0
					25	0.267752	0
					26	0.106018	0
					27	0.412449	0
					28	0.0132	0
					29	0.110355	0
					30	0.198399	0
					31	0.0972222	0
					32	0.313139	0
					33	0.256575	0
					34	0.0524742	0
					35	0.235627	0
					36	0.316626	0
					37	0.09549	0
					38	0.263174	0
					39	0.162195	0
					40	0.352757	0
					41	0.229154	0
					42	0.447361	0
					43	0.22647	0
					44	0.180702	0
					45	0.198028	0
					46	0.219995	0
					47	0.377858	0
					48	0.0328872	0
					49	0.217944	0
					50	0.195025	0
					51	0.188853	0
					52	0.130826	0
					53	0.0206071	0
					54	0.171101	0
					55	0.141351	0
					56	0.0988336	0
					57	0.104234	0
					58	0.21095	0
					59	0.0528	0
					60	0.0776199	0
					61	0.206943	0
					62	0.178462	0
					63	0.221463	0
					64	0.291686	0
					65	0.141235	0
					66	0	0
					67	0.205016	0
					68	0.119377	0
					69	0.222899	0
					70	0	0
					71	0.166602	0
					72	0.195229	0
					73	0.0635106	0
					74	0.0526679	0
					75	0.229653	0
					76	0.174357	0
					77	0.0948653	0
					78	0.291036	0
					79	0.164873	0
					80	0.0176077	0
					81	0.0568461	0
					82	0.338686	0
					83	0.225295	0
					84	0.141332	0
					85	0.421403	0
					86	0.161879	0
					87	0.304247	0
					88	0.315266	0
					89	0.224734	0
					90	0.196405	0
					91	0.147291	0
					92	0.317844	0
					93	0.309497	0
					94	0.302704	0
					95	0.305177	0
					96	0.00432	0
					97	0.325492	0
					98	0.0523612	0
					99	0.14016	0
					100	0.220451	0
					101	0.258055	0
					102	0.000477205	0
					103	0.206858	0
					104	0.223947	0
					105	0.283241	0
					106	0.118687	0
					107	0.167904	0
					108	0.241145	0
					109	0.150784	0
					110	0.458299	0
					111	0.253151	0
					112	0.214054	0
					113	0.146137	0
					114	0.0278747	0
					115	0.137326	0
					116	0.111233	0
					117	0.093097	0
					118	0.114027	0
					119	0.24235	0
					120	0.364127	0
					121	0.2011	0
					122	0.343371	0
					123	0.698388	1
					124	0.897237	1
					125	0.675923	1
					126	0.6366	1
					127	0.5365	1
					128	0.5798	1
					129	0.893309	1
					130	0.747998	1
					131	0.843277	1
					132	0.824838	1
					133	0.914165	1
					134	0.756123	1
					135	0.2832	0
					136	0.2312	0
					137	0.161433	0
					138	0.0467425	0
					139	0.118111	0
					140	0.220005	0
					141	0.30007	0
					142	0.06	0
					143	0.14139	0
					144	0.0667903	0
					145	0.0323213	0
					146	0.06	0
					147	0.0566905	0
					148	0.319762	0
					149	0.23894	0
					150	0.278845	0
					151	0.308076	0
					152	0.024	0
					153	0.13505	0
					154	0.284447	0
					155	0.956631	1
					156	0.799992	1
					157	1	1
					158	1	1
					159	1	1
					160	0.718196	1
					161	0.659536	1
					162	0.4112	0
					163	0.4123	0
					164	0.3326	0
					165	0.24577	0
					166	0.16878	0
					167	0.012	0
					168	0.240978	0
					169	0.0143368	0
					170	0.293095	0
					171	0.304561	0
					172	0.197304	0
					173	0.3916	0
					174	0.295771	0
					175	0.319221	0
					176	0.193195	0
					177	0.0972688	0
					178	0.0921635	0
					179	0.338796	0

[truncated: 9 more sheets: figure 5d, suppl. figure 2, suppl. figure 3, suppl. figure 4a, suppl. figure 4b, suppl. figure 5, suppl. figure 6, suppl. figure 7, suppl. figure 8]
